# Supplementary material for: Whole-Genome Sequence Analysis and Probiotic Characterization of 5-Methoxytryptophan-Producing Strain Lacticaseibacillus paracasei RM081
Source: Microorganisms. 2026 Jun 30;14(7):1431. doi: 10.3390/microorganisms14071431 (PMC13413441; doi:10.3390/microorganisms14071431)
Supplement: Supplementary file 1 [file microorganisms-14-01431-s001.zip]

Archive with 1 entries (1 files):
- microorganisms-4362383-supplementary.pdf
